# Supplementary material for: Clonal Structure, Seed Set, and Self-Pollination Rate in Mass-Flowering Bamboo Species during Off-Year Flowering Events
Source: PLoS One. 2014 Aug 12;9(8):e105051. doi: 10.1371/journal.pone.0105051 (PMC4130643; doi:10.1371/journal.pone.0105051)
Supplement: Table S2 — Summary data of culm samples. (XLSX) [file pone.0105051.s002.xlsx]

## Sheet: Sheet1
Table S2 Summary data of culm samples
Species	Flower	Genotype	Sample Name	Site	x	y	BWSS-4		BWSS-7		BWSS-8		Sasa223		Sasa500		Sasa718		Sasa946
Sasa kurilensis	y	1	CHO1	CHO	0	-4	93	101	86	88	108	108	170	170	136	136	146	146	138	140
Sasa kurilensis	y	1	CHO10	CHO	6	1	93	101	86	88	108	108	170	170	136	136	146	146	138	140
Sasa kurilensis	y	1	CHO11	CHO	10	0	93	101	86	88	108	108	170	170	136	136	146	146	138	140
Sasa kurilensis	n	2	CHO12	CHO	0	-5	91	93	88	88	108	108	176	188	136	144	172	174	140	142
Sasa kurilensis	n	1	CHO13	CHO	13	-3	93	101	86	88	108	108	170	170	136	136	146	146	138	140
Sasa kurilensis	n	1	CHO14	CHO	7	-6	93	101	86	88	108	108	170	170	136	136	146	146	138	140
Sasa kurilensis	n	3	CHO15	CHO	-4	-4	99	101	88	88	108	108	148	162	144	144	158	170	136	138
Sasa kurilensis	n	3	CHO16	CHO	-8	-6	99	101	88	88	108	108	148	162	144	144	158	170	136	138
Sasa kurilensis	n	1	CHO17	CHO	-12	0	93	101	86	88	108	108	170	170	136	136	146	146	138	140
Sasa kurilensis	n	1	CHO18	CHO	-9	3	93	101	86	88	108	108	170	170	136	136	146	146	138	140
Sasa kurilensis	n	1	CHO19	CHO	-1	6	93	101	86	88	108	108	170	170	136	136	146	146	138	140
Sasa kurilensis	y	1	CHO2	CHO	9	-5	93	101	86	88	108	108	170	170	136	136	146	146	138	140
Sasa kurilensis	n	4	CHO20	CHO	4	5	95	99	86	92	108	108	158	160	136	144	158	162	138	138
Sasa kurilensis	n	1	CHO21	CHO	8	2	93	101	86	88	108	108	170	170	136	136	146	146	138	140
Sasa kurilensis	n	2	CHO22	CHO	11	0	91	93	88	88	108	108	176	188	136	144	172	174	140	142
Sasa kurilensis	y	1	CHO3	CHO	5	-3	93	101	86	88	108	108	170	170	136	136	146	146	138	140
Sasa kurilensis	y	1	CHO4	CHO	-4	-3	93	101	86	88	108	108	170	170	136	136	146	146	138	140
Sasa kurilensis	y	1	CHO5	CHO	-8	-3	93	101	86	88	108	108	170	170	136	136	146	146	138	140
Sasa kurilensis	y	1	CHO6	CHO	-10	0	93	101	86	88	108	108	170	170	136	136	146	146	138	140
Sasa kurilensis	y	1	CHO7	CHO	-5	2	93	101	86	88	108	108	170	170	136	136	146	146	138	140
Sasa kurilensis	y	1	CHO8	CHO	0	4	93	101	86	88	108	108	170	170	136	136	146	146	138	140
Sasa kurilensis	y	1	CHO9	CHO	3	3	93	101	86	88	108	108	170	170	136	136	146	146	138	140
Sasa kurilensis	y	11	MIT1	MIT	-9	-3	99	103	86	90	108	108	172	186	136	136	132	132	140	140
Sasa kurilensis	n	12	MIT10	MIT	0	8	101	103	84	86	106	106	162	180	136	136	132	132	140	140
Sasa kurilensis	n	13	MIT11	MIT	5	5	101	103	84	86	106	106	186	188	136	136	132	132	140	140
Sasa kurilensis	n	14	MIT12	MIT	9	2	99	103	86	90	108	108	170	186	136	136	132	132	140	140
Sasa kurilensis	n	14	MIT13	MIT	12	0	99	103	86	90	108	108	170	186	136	136	132	132	140	140
Sasa kurilensis	n	11	MIT14	MIT	5	-3	99	103	86	90	108	108	172	186	136	136	132	132	140	140
Sasa kurilensis	n	11	MIT15	MIT	0	-6	99	103	86	90	108	108	172	186	136	136	132	132	140	140
Sasa kurilensis	n	11	MIT16	MIT	-9	-10	99	103	86	90	108	108	172	186	136	136	132	132	140	140
Sasa kurilensis	y	11	MIT2	MIT	-9	2	99	103	86	90	108	108	172	186	136	136	132	132	140	140
Sasa kurilensis	y	12	MIT3	MIT	-8	6	101	103	84	86	106	106	162	180	136	136	132	132	140	140
Sasa kurilensis	y	12	MIT4	MIT	-2	4	101	103	84	86	106	106	162	180	136	136	132	132	140	140
Sasa kurilensis	y	11	MIT5	MIT	3	2	99	103	86	90	108	108	172	186	136	136	132	132	140	140
Sasa kurilensis	y	11	MIT6	MIT	8	0	99	103	86	90	108	108	172	186	136	136	132	132	140	140
Sasa kurilensis	y	11	MIT7	MIT	2	-2	99	103	86	90	108	108	172	186	136	136	132	132	140	140
Sasa kurilensis	y	12	MIT8	MIT	-2	-5	101	103	84	86	106	106	162	180	136	136	132	132	140	140
Sasa kurilensis	n	12	MIT9	MIT	-9	10	101	103	84	86	106	106	162	180	136	136	132	132	140	140
Sasa kurilensis	y	8	NIA1	NIA	-7	8	95	95	84	86	108	108	156	166	136	138	160	176	130	130
Sasa kurilensis	n	9	NIA10	NIA	-10	11	103	105	84	86	92	92	174	194	136	138	132	132	140	164
Sasa kurilensis	n	9	NIA11	NIA	0	11	103	105	84	86	92	92	174	194	136	138	132	132	140	164
Sasa kurilensis	n	9	NIA12	NIA	1	10	103	105	84	86	92	92	174	194	136	138	132	132	140	164
Sasa kurilensis	n	10	NIA13	NIA	0	10	103	103	84	86	92	92	182	186	136	136	132	132	140	160
Sasa kurilensis	n	9	NIA14	NIA	-2	-12	103	105	84	86	92	92	174	194	136	138	132	132	140	164
Sasa kurilensis	n	8	NIA15	NIA	-5	-11	95	95	84	86	108	108	156	166	136	138	160	176	130	130
Sasa kurilensis	n	8	NIA16	NIA	-7	-9	95	95	84	86	108	108	156	166	136	138	160	176	130	130
Sasa kurilensis	y	8	NIA2	NIA	0	6	95	95	84	86	108	108	156	166	136	138	160	176	130	130
Sasa kurilensis	y	8	NIA3	NIA	-5	3	95	95	84	86	108	108	156	166	136	138	160	176	130	130
Sasa kurilensis	y	8	NIA4	NIA	6	0	95	95	84	86	108	108	156	166	136	138	160	176	130	130
Sasa kurilensis	y	8	NIA5	NIA	-2	-1	95	95	84	86	108	108	156	166	136	138	160	176	130	130
Sasa kurilensis	y	8	NIA6	NIA	6	-3	95	95	84	86	108	108	156	166	136	138	160	176	130	130
Sasa kurilensis	y	8	NIA7	NIA	-6	-6	95	95	84	86	108	108	156	166	136	138	160	176	130	130
Sasa kurilensis	y	8	NIA8	NIA	-5	-8	95	95	84	86	108	108	156	166	136	138	160	176	130	130
Sasa kurilensis	n	9	NIA9	NIA	-8	9	103	105	84	86	92	92	174	194	136	138	132	132	140	164
Sasa kurilensis	y	23	NIC1	NIC	0	25	95	95	86	86	108	108	160	162	136	136	158	160	138	140
Sasa kurilensis	y	23	NIC10	NIC	-3	-3	95	95	86	86	108	108	160	162	136	136	158	160	138	140
Sasa kurilensis	y	23	NIC11	NIC	0	2	95	95	86	86	108	108	160	162	136	136	158	160	138	140
Sasa kurilensis	y	23	NIC12	NIC	3	18	95	95	86	86	108	108	160	162	136	136	158	160	138	140
Sasa kurilensis	y	23	NIC13	NIC	6	10	95	95	86	86	108	108	160	162	136	136	158	160	138	140
Sasa kurilensis	y	23	NIC14	NIC	9	0	95	95	86	86	108	108	160	162	136	136	158	160	138	140
Sasa kurilensis	n	23	NIC15	NIC	-8	30	95	95	86	86	108	108	160	162	136	136	158	160	138	140
Sasa kurilensis	n	23	NIC16	NIC	12	4	95	95	86	86	108	108	160	162	136	136	158	160	138	140
Sasa kurilensis	n	23	NIC17	NIC	0	29	95	95	86	86	108	108	160	162	136	136	158	160	138	140
Sasa kurilensis	n	23	NIC18	NIC	5	25	95	95	86	86	108	108	160	162	136	136	158	160	138	140
Sasa kurilensis	n	23	NIC19	NIC	8	20	95	95	86	86	108	108	160	162	136	136	158	160	138	140
Sasa kurilensis	y	23	NIC2	NIC	7	-3	95	95	86	86	108	108	160	162	136	136	158	160	138	140
Sasa kurilensis	n	24	NIC20	NIC	9	-5	105	105	84	84	92	92	180	188	136	136	132	132	140	140
Sasa kurilensis	n	24	NIC21	NIC	8	-10	105	105	84	84	92	92	180	188	136	136	132	132	140	140
Sasa kurilensis	n	24	NIC22	NIC	7	-15	105	105	84	84	92	92	180	188	136	136	132	132	140	140
Sasa kurilensis	n	25	NIC23	NIC	3	-27	93	95	84	84	108	108	164	178	136	144	166	176	136	138
Sasa kurilensis	n	23	NIC24	NIC	9	10	95	95	86	86	108	108	160	162	136	136	158	160	138	140
Sasa kurilensis	y	23	NIC3	NIC	-3	-20	95	95	86	86	108	108	160	162	136	136	158	160	138	140
Sasa kurilensis	y	23	NIC4	NIC	0	-23	95	95	86	86	108	108	160	162	136	136	158	160	138	140
Sasa kurilensis	y	23	NIC5	NIC	0	-17	95	95	86	86	108	108	160	162	136	136	158	160	138	140
Sasa kurilensis	y	23	NIC6	NIC	7	-19	95	95	86	86	108	108	160	162	136	136	158	160	138	140
Sasa kurilensis	y	23	NIC7	NIC	-5	20	95	95	86	86	108	108	160	162	136	136	158	160	138	140
Sasa kurilensis	y	23	NIC8	NIC	-10	8	95	95	86	86	108	108	160	162	136	136	158	160	138	140
Sasa kurilensis	y	23	NIC9	NIC	-9	-5	95	95	86	86	108	108	160	162	136	136	158	160	138	140
Sasa kurilensis	y	26	NID1	NID	-8	-35	95	105	84	84	92	108	166	188	136	136	134	178	160	160
Sasa kurilensis	y	26	NID10	NID	4	29	95	105	84	84	92	108	166	188	136	136	134	178	160	160
Sasa kurilensis	y	26	NID11	NID	-2	27	95	105	84	84	92	108	166	188	136	136	134	178	160	160
Sasa kurilensis	y	26	NID12	NID	-2	-34	95	105	84	84	92	108	166	188	136	136	134	178	160	160
Sasa kurilensis	y	26	NID13	NID	-8	29	95	105	84	84	92	108	166	188	136	136	134	178	160	160
Sasa kurilensis	y	26	NID14	NID	-16	25	95	105	84	84	92	108	166	188	136	136	134	178	160	160
Sasa kurilensis	y	26	NID15	NID	-18	20	95	105	84	84	92	108	166	188	136	136	134	178	160	160
Sasa kurilensis	y	26	NID16	NID	-17	15	95	105	84	84	92	108	166	188	136	136	134	178	160	160
Sasa kurilensis	y	26	NID17	NID	-18	5	95	105	84	84	92	108	166	188	136	136	134	178	160	160
Sasa kurilensis	y	26	NID18	NID	-16	0	95	105	84	84	92	108	166	188	136	136	134	178	160	160
Sasa kurilensis	y	26	NID19	NID	-15	-5	95	105	84	84	92	108	166	188	136	136	134	178	160	160
Sasa kurilensis	y	26	NID2	NID	18	-26	95	105	84	84	92	108	166	188	136	136	134	178	160	160
Sasa kurilensis	y	26	NID20	NID	-18	-14	95	105	84	84	92	108	166	188	136	136	134	178	160	160
Sasa kurilensis	y	26	NID21	NID	-16	-20	95	105	84	84	92	108	166	188	136	136	134	178	160	160
Sasa kurilensis	y	26	NID22	NID	4	-35	95	105	84	84	92	108	166	188	136	136	134	178	160	160
Sasa kurilensis	y	26	NID23	NID	7	-34	95	105	84	84	92	108	166	188	136	136	134	178	160	160
Sasa kurilensis	y	26	NID24	NID	-18	-28	95	105	84	84	92	108	166	188	136	136	134	178	160	160
Sasa kurilensis	y	26	NID25	NID	-9	-26	95	105	84	84	92	108	166	188	136	136	134	178	160	160
Sasa kurilensis	y	26	NID26	NID	0	-28	95	105	84	84	92	108	166	188	136	136	134	178	160	160
Sasa kurilensis	y	26	NID27	NID	3	-26	95	105	84	84	92	108	166	188	136	136	134	178	160	160
Sasa kurilensis	y	26	NID28	NID	9	-28	95	105	84	84	92	108	166	188	136	136	134	178	160	160
Sasa kurilensis	n	27	NID29	NID	-10	-36	101	105	84	84	92	108	160	186	136	138	132	164	128	128
Sasa kurilensis	y	26	NID3	NID	15	-20	95	105	84	84	92	108	166	188	136	136	134	178	160	160
Sasa kurilensis	n	28	NID30	NID	38	0	103	113	84	84	92	92	174	196	136	138	132	132	142	148
Sasa kurilensis	n	29	NID31	NID	32	5	105	113	84	84	92	92	156	174	136	136	132	132	140	140
Sasa kurilensis	n	28	NID32	NID	30	10	103	113	84	84	92	92	174	196	136	138	132	132	142	148
Sasa kurilensis	n	26	NID33	NID	25	13	95	105	84	84	92	108	166	188	136	136	134	178	160	160
Sasa kurilensis	n	26	NID34	NID	20	16	95	105	84	84	92	108	166	188	136	136	134	178	160	160
Sasa kurilensis	n	26	NID35	NID	25	15	95	105	84	84	92	108	166	188	136	136	134	178	160	160
Sasa kurilensis	n	26	NID36	NID	26	6	95	105	84	84	92	108	166	188	136	136	134	178	160	160
Sasa kurilensis	n	26	NID37	NID	-5	-37	95	105	84	84	92	108	166	188	136	136	134	178	160	160
Sasa kurilensis	n	28	NID38	NID	4	-38	103	113	84	84	92	92	174	196	136	138	132	132	142	148
Sasa kurilensis	n	30	NID39	NID	8	-36	103	113	84	86	92	92	182	198	136	138	132	132	140	142
Sasa kurilensis	y	26	NID4	NID	18	-10	95	105	84	84	92	108	166	188	136	136	134	178	160	160
Sasa kurilensis	n	28	NID40	NID	-25	-32	103	113	84	84	92	92	174	196	136	138	132	132	142	148
Sasa kurilensis	n	27	NID41	NID	-20	-15	101	105	84	84	92	108	160	186	136	138	132	164	128	128
Sasa kurilensis	n	27	NID42	NID	-22	0	101	105	84	84	92	108	160	186	136	138	132	164	128	128
Sasa kurilensis	n	28	NID43	NID	-26	15	103	113	84	84	92	92	174	196	136	138	132	132	142	148
Sasa kurilensis	n	28	NID44	NID	35	-15	103	113	84	84	92	92	174	196	136	138	132	132	142	148
Sasa kurilensis	y	26	NID5	NID	18	0	95	105	84	84	92	108	166	188	136	136	134	178	160	160
Sasa kurilensis	y	26	NID6	NID	16	5	95	105	84	84	92	108	166	188	136	136	134	178	160	160
Sasa kurilensis	y	26	NID7	NID	14	10	95	105	84	84	92	108	166	188	136	136	134	178	160	160
Sasa kurilensis	y	26	NID8	NID	8	20	95	105	84	84	92	108	166	188	136	136	134	178	160	160
Sasa kurilensis	y	26	NID9	NID	6	25	95	105	84	84	92	108	166	188	136	136	134	178	160	160
Sasa kurilensis	y	5	NIE1	NIE	1	-30	95	105	84	84	92	108	162	174	136	136	134	166	132	140
Sasa kurilensis	n	5	NIE10	NIE	-3	-20	95	105	84	84	92	108	162	174	136	136	134	166	132	140
Sasa kurilensis	n	5	NIE11	NIE	-4	-10	95	105	84	84	92	108	162	174	136	136	134	166	132	140
Sasa kurilensis	n	6	NIE12	NIE	-5	-3	97	107	84	84	92	108	166	192	136	138	132	152	138	140
Sasa kurilensis	n	5	NIE13	NIE	-4	2	95	105	84	84	92	108	162	174	136	136	134	166	132	140
Sasa kurilensis	n	6	NIE14	NIE	-3	10	97	107	84	84	92	108	166	192	136	138	132	152	138	140
Sasa kurilensis	n	6	NIE15	NIE	-4	20	97	107	84	84	92	108	166	192	136	138	132	152	138	140
Sasa kurilensis	n	7	NIE16	NIE	-3	30	95	105	84	92	108	108	160	164	136	136	160	168	132	140
Sasa kurilensis	y	5	NIE2	NIE	-1	-20	95	105	84	84	92	108	162	174	136	136	134	166	132	140
Sasa kurilensis	y	5	NIE3	NIE	1	-10	95	105	84	84	92	108	162	174	136	136	134	166	132	140
Sasa kurilensis	y	5	NIE4	NIE	-1	-3	95	105	84	84	92	108	162	174	136	136	134	166	132	140
Sasa kurilensis	y	5	NIE5	NIE	1	2	95	105	84	84	92	108	162	174	136	136	134	166	132	140
Sasa kurilensis	y	5	NIE6	NIE	-1	10	95	105	84	84	92	108	162	174	136	136	134	166	132	140
Sasa kurilensis	y	5	NIE7	NIE	1	20	95	105	84	84	92	108	162	174	136	136	134	166	132	140
Sasa kurilensis	y	5	NIE8	NIE	-1	30	95	105	84	84	92	108	162	174	136	136	134	166	132	140
Sasa kurilensis	n	5	NIE9	NIE	-4	-30	95	105	84	84	92	108	162	174	136	136	134	166	132	140
Sasa kurilensis	y	15	TOW1	TOW	12	-7	101	101	86	90	108	108	156	170	136	144	160	168	138	140
Sasa kurilensis	y	16	TOW10	TOW	16	-2	105	107	84	84	92	92	160	210	136	138	132	134	138	140
Sasa kurilensis	n	17	TOW11	TOW	-22	-6	107	107	84	84	92	92	188	194	136	136	134	134	140	140
Sasa kurilensis	n	18	TOW12	TOW	-21	-3	107	107	84	84	92	92	160	188	136	136	132	134	138	140
Sasa kurilensis	n	19	TOW13	TOW	-18	1	105	105	84	84	92	92	178	178	136	136	134	134	140	140
Sasa kurilensis	n	22	TOW14	TOW	-15	4	105	105	84	84	92	92	166	194	136	138	134	134	140	140
Sasa kurilensis	n	20	TOW15	TOW	-6	9	105	105	84	84	92	92	178	194	138	138	132	134	140	140
Sasa kurilensis	n	16	TOW16	TOW	7	10	105	107	84	84	92	92	160	210	136	138	132	134	138	140
Sasa kurilensis	n	21	TOW17	TOW	15	5	93	105	84	96	92	108	156	158	136	138	134	156	138	140
Sasa kurilensis	n	16	TOW18	TOW	18	2	105	107	84	84	92	92	160	210	136	138	132	134	138	140
Sasa kurilensis	y	16	TOW2	TOW	19	-1	105	107	84	84	92	92	160	210	136	138	132	134	138	140
Sasa kurilensis	y	15	TOW3	TOW	0	-7	101	101	86	90	108	108	156	170	136	144	160	168	138	140
Sasa kurilensis	y	16	TOW4	TOW	-15	-6	105	107	84	84	92	92	160	210	136	138	132	134	138	140
Sasa kurilensis	y	16	TOW5	TOW	-19	-2	105	107	84	84	92	92	160	210	136	138	132	134	138	140
Sasa kurilensis	y	16	TOW6	TOW	-16	4	105	107	84	84	92	92	160	210	136	138	132	134	138	140
Sasa kurilensis	y	16	TOW7	TOW	-5	7	105	107	84	84	92	92	160	210	136	138	132	134	138	140
Sasa kurilensis	y	16	TOW8	TOW	4	5	105	107	84	84	92	92	160	210	136	138	132	134	138	140
Sasa kurilensis	y	16	TOW9	TOW	10	1	105	107	84	84	92	92	160	210	136	138	132	134	138	140
Sasa palmata	y	43	GOA1	GOA	0	-3	97	97	88	90	108	108	160	162	136	138	160	162	128	140
Sasa palmata	n	48	GOA10	GOA	-12	1	97	101	84	84	106	108	160	160	136	144	148	172	140	160
Sasa palmata	n	45	GOA11	GOA	-9	5	97	97	84	86	108	108	160	160	136	144	156	160	130	136
Sasa palmata	n	49	GOA12	GOA	-5	4	97	101	84	86	106	108	162	164	136	136	160	168	140	140
Sasa palmata	n	50	GOA13	GOA	1	4	95	97	86	90	106	108	164	164	136	144	168	170	130	140
Sasa palmata	n	50	GOA14	GOA	-7	4	95	97	86	90	106	108	164	164	136	144	168	170	130	140
Sasa palmata	n	50	GOA15	GOA	-10	2	95	97	86	90	106	108	164	164	136	144	168	170	130	140
Sasa palmata	n	50	GOA16	GOA	-12	0	95	97	86	90	106	108	164	164	136	144	168	170	130	140
Sasa palmata	n	50	GOA17	GOA	-11	-2	95	97	86	90	106	108	164	164	136	144	168	170	130	140
Sasa palmata	y	43	GOA2	GOA	8	-3	97	97	88	90	108	108	160	162	136	138	160	162	128	140
Sasa palmata	y	44	GOA3	GOA	9	0	97	97	88	88	108	108	160	162	138	138	132	132	140	140
Sasa palmata	y	43	GOA4	GOA	11	2	97	97	88	90	108	108	160	162	136	138	160	162	128	140
Sasa palmata	y	45	GOA5	GOA	5	2	97	97	84	86	108	108	160	160	136	144	156	160	130	136
Sasa palmata	y	46	GOA6	GOA	0	1	97	97	88	90	108	108	160	162	136	138	160	162	140	140
Sasa palmata	y	43	GOA7	GOA	7	3	97	97	88	90	108	108	160	162	136	138	160	162	128	140
Sasa palmata	y	43	GOA8	GOA	9	-2	97	97	88	90	108	108	160	162	136	138	160	162	128	140
Sasa palmata	n	47	GOA9	GOA	-11	-2	97	97	84	90	108	108	160	160	136	144	162	178	128	130
Sasa palmata	y	53	GOB1	GOB	-9	0	95	95	88	90	108	108	160	160	136	138	160	162	128	140
Sasa palmata	n	54	GOB10	GOB	-9	4	101	101	90	100	108	108	160	160	136	144	160	162	132	132
Sasa palmata	n	54	GOB11	GOB	-5	8	101	101	90	100	108	108	160	160	136	144	160	162	132	132
Sasa palmata	n	54	GOB12	GOB	-1	12	101	101	90	100	108	108	160	160	136	144	160	162	132	132
Sasa palmata	n	54	GOB13	GOB	2	7	101	101	90	100	108	108	160	160	136	144	160	162	132	132
Sasa palmata	n	55	GOB14	GOB	8	4	101	101	94	96	108	108	160	160	136	138	160	162	128	140
Sasa palmata	n	54	GOB15	GOB	11	-3	101	101	90	100	108	108	160	160	136	144	160	162	132	132
Sasa palmata	n	53	GOB16	GOB	6	-10	95	95	88	90	108	108	160	160	136	138	160	162	128	140
Sasa palmata	y	53	GOB2	GOB	-4	-8	95	95	88	90	108	108	160	160	136	138	160	162	128	140
Sasa palmata	y	53	GOB3	GOB	2	-6	95	95	88	90	108	108	160	160	136	138	160	162	128	140
Sasa palmata	y	53	GOB4	GOB	9	-2	95	95	88	90	108	108	160	160	136	138	160	162	128	140
Sasa palmata	y	53	GOB5	GOB	3	5	95	95	88	90	108	108	160	160	136	138	160	162	128	140
Sasa palmata	y	53	GOB6	GOB	-2	9	95	95	88	90	108	108	160	160	136	138	160	162	128	140
Sasa palmata	y	53	GOB7	GOB	-6	6	95	95	88	90	108	108	160	160	136	138	160	162	128	140
Sasa palmata	y	53	GOB8	GOB	-8	2	95	95	88	90	108	108	160	160	136	138	160	162	128	140
Sasa palmata	n	53	GOB9	GOB	-12	0	95	95	88	90	108	108	160	160	136	138	160	162	128	140
Sasa palmata	y	56	NIB1	NIB	-9	15	93	95	84	84	108	108	164	178	136	144	166	176	136	138
Sasa palmata	n	56	NIB10	NIB	-1	14	93	95	84	84	108	108	164	178	136	144	166	176	136	138
Sasa palmata	n	57	NIB11	NIB	8	10	93	95	84	84	108	108	180	188	136	136	132	132	140	140
Sasa palmata	n	56	NIB12	NIB	9	7	93	95	84	84	108	108	164	178	136	144	166	176	136	138
Sasa palmata	n	56	NIB13	NIB	10	0	93	95	84	84	108	108	164	178	136	144	166	176	136	138
Sasa palmata	n	56	NIB14	NIB	8	-5	93	95	84	84	108	108	164	178	136	144	166	176	136	138
Sasa palmata	n	56	NIB15	NIB	2	-10	93	95	84	84	108	108	164	178	136	144	166	176	136	138
Sasa palmata	n	56	NIB16	NIB	-5	-17	93	95	84	84	108	108	164	178	136	144	166	176	136	138
Sasa palmata	y	56	NIB2	NIB	0	13	93	95	84	84	108	108	164	178	136	144	166	176	136	138
Sasa palmata	y	56	NIB3	NIB	3	8	93	95	84	84	108	108	164	178	136	144	166	176	136	138
Sasa palmata	y	56	NIB4	NIB	-5	7	93	95	84	84	108	108	164	178	136	144	166	176	136	138
Sasa palmata	y	56	NIB5	NIB	-2	2	93	95	84	84	108	108	164	178	136	144	166	176	136	138
Sasa palmata	y	56	NIB6	NIB	3	0	93	95	84	84	108	108	164	178	136	144	166	176	136	138
Sasa palmata	y	56	NIB7	NIB	-1	-8	93	95	84	84	108	108	164	178	136	144	166	176	136	138
Sasa palmata	y	56	NIB8	NIB	-8	-14	93	95	84	84	108	108	164	178	136	144	166	176	136	138
Sasa palmata	n	56	NIB9	NIB	-9	16	93	95	84	84	108	108	164	178	136	144	166	176	136	138
Sasa palmata	y	31	ODT1	ODT	-3	-1	99	113	84	92	92	108	158	158	138	138	132	132	140	140
Sasa palmata	n	35	ODT10	ODT	-1	2	95	105	80	84	92	108	150	180	136	138	134	134	140	140
Sasa palmata	n	31	ODT11	ODT	0	3	99	113	84	92	92	108	158	158	138	138	132	132	140	140
Sasa palmata	n	31	ODT12	ODT	2	2	99	113	84	92	92	108	158	158	138	138	132	132	140	140
Sasa palmata	n	31	ODT13	ODT	3	1	99	113	84	92	92	108	158	158	138	138	132	132	140	140
Sasa palmata	n	31	ODT14	ODT	4	-1	99	113	84	92	92	108	158	158	138	138	132	132	140	140
Sasa palmata	y	32	ODT2	ODT	-1	-1	99	113	84	92	92	108	158	158	130	138	132	132	140	140
Sasa palmata	y	31	ODT3	ODT	1	-1	99	113	84	92	92	108	158	158	138	138	132	132	140	140
Sasa palmata	y	32	ODT4	ODT	3	-1	99	113	84	92	92	108	158	158	130	138	132	132	140	140
Sasa palmata	y	31	ODT5	ODT	2	1	99	113	84	92	92	108	158	158	138	138	132	132	140	140
Sasa palmata	y	33	ODT6	ODT	1	1	95	111	78	78	86	104	158	158	138	138	132	132	140	140
Sasa palmata	y	34	ODT7	ODT	-1	1	91	111	74	84	84	102	158	158	138	138	130	130	140	140
Sasa palmata	y	31	ODT8	ODT	2	1	99	113	84	92	92	108	158	158	138	138	132	132	140	140
Sasa palmata	n	31	ODT9	ODT	-4	0	99	113	84	92	92	108	158	158	138	138	132	132	140	140
Sasa palmata	y	51	OOB1	OOB	-1	-7	97	113	84	90	92	108	164	196	136	138	132	156	128	142
Sasa palmata	n	51	OOB10	OOB	2	-7	97	113	84	90	92	108	164	196	136	138	132	156	128	142
Sasa palmata	n	52	OOB11	OOB	3	8	105	105	84	84	92	92	188	190	136	136	134	134	140	140
Sasa palmata	n	51	OOB12	OOB	4	7	97	113	84	90	92	108	164	196	136	138	132	156	128	142
Sasa palmata	n	52	OOB13	OOB	5	5	105	105	84	84	92	92	188	190	136	136	134	134	140	140
Sasa palmata	n	51	OOB14	OOB	6	2	97	113	84	90	92	108	164	196	136	138	132	156	128	142
Sasa palmata	n	51	OOB15	OOB	7	-3	97	113	84	90	92	108	164	196	136	138	132	156	128	142
Sasa palmata	n	51	OOB16	OOB	6	-5	97	113	84	90	92	108	164	196	136	138	132	156	128	142
Sasa palmata	y	51	OOB2	OOB	-3	-5	97	113	84	90	92	108	164	196	136	138	132	156	128	142
Sasa palmata	y	51	OOB3	OOB	-4	0	97	113	84	90	92	108	164	196	136	138	132	156	128	142
Sasa palmata	y	51	OOB4	OOB	-3	5	97	113	84	90	92	108	164	196	136	138	132	156	128	142
Sasa palmata	y	51	OOB5	OOB	2	4	97	113	84	90	92	108	164	196	136	138	132	156	128	142
Sasa palmata	y	51	OOB6	OOB	3	2	97	113	84	90	92	108	164	196	136	138	132	156	128	142
Sasa palmata	y	51	OOB7	OOB	4	-3	97	113	84	90	92	108	164	196	136	138	132	156	128	142
Sasa palmata	y	51	OOB8	OOB	6	-9	97	113	84	90	92	108	164	196	136	138	132	156	128	142
Sasa palmata	n	51	OOB9	OOB	3	-6	97	113	84	90	92	108	164	196	136	138	132	156	128	142
Sasa palmata	y	39	UWA1	UWA	-2	8	91	93	80	86	100	100	148	176	136	144	162	164	130	140
Sasa palmata	n	40	UWA10	UWA	1	10	91	93	80	86	100	100	148	174	136	144	162	164	130	140
Sasa palmata	n	40	UWA11	UWA	-9	4	91	93	80	86	100	100	148	174	136	144	162	164	130	140
Sasa palmata	n	42	UWA12	UWA	-7	8	89	107	80	86	84	100	164	188	136	144	132	132	130	140
Sasa palmata	n	42	UWA13	UWA	-8	-4	89	107	80	86	84	100	164	188	136	144	132	132	130	140
Sasa palmata	n	40	UWA14	UWA	-7	-9	91	93	80	86	100	100	148	174	136	144	162	164	130	140
Sasa palmata	n	40	UWA15	UWA	0	-11	91	93	80	86	100	100	148	174	136	144	162	164	130	140
Sasa palmata	n	40	UWA16	UWA	2	-13	91	93	80	86	100	100	148	174	136	144	162	164	130	140
Sasa palmata	y	40	UWA2	UWA	2	7	91	93	80	86	100	100	148	174	136	144	162	164	130	140
Sasa palmata	y	40	UWA3	UWA	-1	4	91	93	80	86	100	100	148	174	136	144	162	164	130	140
Sasa palmata	y	40	UWA4	UWA	0	2	91	93	80	86	100	100	148	174	136	144	162	164	130	140
Sasa palmata	y	40	UWA5	UWA	1	-3	91	93	80	86	100	100	148	174	136	144	162	164	130	140
Sasa palmata	y	40	UWA6	UWA	2	-5	91	93	80	86	100	100	148	174	136	144	162	164	130	140
Sasa palmata	y	40	UWA7	UWA	0	-6	91	93	80	86	100	100	148	174	136	144	162	164	130	140
Sasa palmata	y	41	UWA8	UWA	-1	-8	91	93	80	86	100	100	148	174	136	144	182	184	130	140
Sasa palmata	n	42	UWA9	UWA	-1	11	89	107	80	86	84	100	164	188	136	144	132	132	130	140
Sasa palmata	y	36	YUN1	YUN	0	-2	99	105	84	86	92	108	158	190	136	136	132	156	138	144
Sasa palmata	n	36	YUN10	YUN	-5	1	99	105	84	86	92	108	158	190	136	136	132	156	138	144
Sasa palmata	n	36	YUN11	YUN	-3	2	99	105	84	86	92	108	158	190	136	136	132	156	138	144
Sasa palmata	n	36	YUN12	YUN	-1	3	99	105	84	86	92	108	158	190	136	136	132	156	138	144
Sasa palmata	n	37	YUN13	YUN	0	4	101	101	86	86	108	108	156	156	136	144	158	176	140	140
Sasa palmata	n	36	YUN14	YUN	1	3	99	105	84	86	92	108	158	190	136	136	132	156	138	144
Sasa palmata	n	36	YUN15	YUN	2	2	99	105	84	86	92	108	158	190	136	136	132	156	138	144
Sasa palmata	n	38	YUN16	YUN	5	1	101	101	86	86	108	110	158	180	136	136	168	170	138	142
Sasa palmata	y	36	YUN2	YUN	1	-1	99	105	84	86	92	108	158	190	136	136	132	156	138	144
Sasa palmata	y	36	YUN3	YUN	4	0	99	105	84	86	92	108	158	190	136	136	132	156	138	144
Sasa palmata	y	36	YUN4	YUN	2	2	99	105	84	86	92	108	158	190	136	136	132	156	138	144
Sasa palmata	y	36	YUN5	YUN	0	2	99	105	84	86	92	108	158	190	136	136	132	156	138	144
Sasa palmata	y	36	YUN6	YUN	-1	2	99	105	84	86	92	108	158	190	136	136	132	156	138	144
Sasa palmata	y	36	YUN7	YUN	-4	1	99	105	84	86	92	108	158	190	136	136	132	156	138	144
Sasa palmata	y	36	YUN8	YUN	-1	-1	99	105	84	86	92	108	158	190	136	136	132	156	138	144
Sasa palmata	n	36	YUN9	YUN	-4	0	99	105	84	86	92	108	158	190	136	136	132	156	138	144
Sasa senanensis	y	60	ARA1	ARA	0	5	95	99	86	90	106	108	164	166	138	138	156	170	132	132
Sasa senanensis	n	61	ARA10	ARA	-2	-15	95	103	84	92	92	116	180	180	136	144	132	160	140	142
Sasa senanensis	n	61	ARA11	ARA	-1	-10	95	103	84	92	92	116	180	180	136	144	132	160	140	142
Sasa senanensis	n	61	ARA12	ARA	-3	-2	95	103	84	92	92	116	180	180	136	144	132	160	140	142
Sasa senanensis	n	61	ARA13	ARA	-5	7	95	103	84	92	92	116	180	180	136	144	132	160	140	142
Sasa senanensis	n	61	ARA14	ARA	-2	10	95	103	84	92	92	116	180	180	136	144	132	160	140	142
Sasa senanensis	n	61	ARA15	ARA	2	9	95	103	84	92	92	116	180	180	136	144	132	160	140	142
Sasa senanensis	y	60	ARA2	ARA	1	0	95	99	86	90	106	108	164	166	138	138	156	170	132	132
Sasa senanensis	y	60	ARA3	ARA	3	-8	95	99	86	90	106	108	164	166	138	138	156	170	132	132
Sasa senanensis	y	60	ARA4	ARA	3	-14	95	99	86	90	106	108	164	166	138	138	156	170	132	132
Sasa senanensis	y	60	ARA5	ARA	-1	-2	95	99	86	90	106	108	164	166	138	138	156	170	132	132
Sasa senanensis	y	60	ARA6	ARA	-2	2	95	99	86	90	106	108	164	166	138	138	156	170	132	132
Sasa senanensis	y	60	ARA7	ARA	-3	6	95	99	86	90	106	108	164	166	138	138	156	170	132	132
Sasa senanensis	y	60	ARA8	ARA	0	8	95	99	86	90	106	108	164	166	138	138	156	170	132	132
Sasa senanensis	n	61	ARA9	ARA	0	-18	95	103	84	92	92	116	180	180	136	144	132	160	140	142
Sasa senanensis	y	77	HAT1	HAT	-17	26	95	101	84	86	108	108	164	166	136	138	158	166	128	138
Sasa senanensis	y	77	HAT2	HAT	-15	14	95	101	84	86	108	108	164	166	136	138	158	166	128	138
Sasa senanensis	y	77	HAT3	HAT	-17	8	95	101	84	86	108	108	164	166	136	138	158	166	128	138
Sasa senanensis	y	77	HAT4	HAT	-15	4	95	101	84	86	108	108	164	166	136	138	158	166	128	138
Sasa senanensis	y	77	HAT5	HAT	18	10	95	101	84	86	108	108	164	166	136	138	158	166	128	138
Sasa senanensis	y	77	HAT6	HAT	0	0	95	101	84	86	108	108	164	166	136	138	158	166	128	138
Sasa senanensis	y	78	HAT7	HAT	18	-7	101	101	84	96	108	108	162	166	136	138	158	162	128	132
Sasa senanensis	y	78	HAT8	HAT	9	-26	101	101	84	96	108	108	162	166	136	138	158	162	128	132
Sasa senanensis	n	79	HAT9	HAT	-25	30	95	101	86	96	108	108	158	162	136	144	158	162	132	138
Sasa senanensis	n	79	HAT10	HAT	-16	30	95	101	86	96	108	108	158	162	136	144	158	162	132	138
Sasa senanensis	n	79	HAT11	HAT	-14	35	95	101	86	96	108	108	158	162	136	144	158	162	132	138
Sasa senanensis	n	80	HAT12	HAT	-16	0	99	101	84	92	106	108	154	190	138	144	158	162	140	140
Sasa senanensis	n	77	HAT13	HAT	18	-32	95	101	84	86	108	108	164	166	136	138	158	166	128	138
Sasa senanensis	n	77	HAT14	HAT	0	-33	95	101	84	86	108	108	164	166	136	138	158	166	128	138
Sasa senanensis	n	79	HAT15	HAT	-6	19	95	101	86	96	108	108	158	162	136	144	158	162	132	138
Sasa senanensis	n	81	HAT16	HAT	-5	12	101	101	86	96	106	108	162	166	136	138	140	162	132	140
Sasa senanensis	y	65	KAM1	KAM	5	-11	101	101	86	86	108	108	160	164	136	136	158	176	138	138
Sasa senanensis	n	67	KAM10	KAM	5	10	97	101	86	86	108	108	164	164	136	136	164	168	138	138
Sasa senanensis	n	68	KAM11	KAM	6	4	101	101	86	92	108	108	164	178	136	136	164	170	130	140
Sasa senanensis	n	69	KAM12	KAM	5	-2	101	101	86	86	108	110	160	162	136	144	158	164	138	142
Sasa senanensis	n	65	KAM13	KAM	6	-7	101	101	86	86	108	108	160	164	136	136	158	176	138	138
Sasa senanensis	n	65	KAM14	KAM	4	-12	101	101	86	86	108	108	160	164	136	136	158	176	138	138
Sasa senanensis	n	69	KAM15	KAM	-1	-11	101	101	86	86	108	110	160	162	136	144	158	164	138	142
Sasa senanensis	n	69	KAM16	KAM	-4	-8	101	101	86	86	108	110	160	162	136	144	158	164	138	142
Sasa senanensis	y	65	KAM2	KAM	4	-5	101	101	86	86	108	108	160	164	136	136	158	176	138	138
Sasa senanensis	y	65	KAM3	KAM	6	3	101	101	86	86	108	108	160	164	136	136	158	176	138	138
Sasa senanensis	y	66	KAM4	KAM	4	10	99	101	86	86	108	108	160	166	136	144	156	158	138	138
Sasa senanensis	y	65	KAM5	KAM	0	8	101	101	86	86	108	108	160	164	136	136	158	176	138	138
Sasa senanensis	y	65	KAM6	KAM	-4	4	101	101	86	86	108	108	160	164	136	136	158	176	138	138
Sasa senanensis	y	65	KAM7	KAM	-4	-6	101	101	86	86	108	108	160	164	136	136	158	176	138	138
Sasa senanensis	y	65	KAM8	KAM	-1	-9	101	101	86	86	108	108	160	164	136	136	158	176	138	138
Sasa senanensis	n	67	KAM9	KAM	3	13	97	101	86	86	108	108	164	164	136	136	164	168	138	138
Sasa senanensis	y	94	KOI1	KOI	18	-5	95	95	86	92	106	108	160	174	144	144	156	158	128	140
Sasa senanensis	n	95	KOI10	KOI	15	-11	95	99	84	90	108	108	162	174	144	144	160	162	132	132
Sasa senanensis	n	95	KOI11	KOI	13	-10	95	99	84	90	108	108	162	174	144	144	160	162	132	132
Sasa senanensis	n	95	KOI12	KOI	17	-9	95	99	84	90	108	108	162	174	144	144	160	162	132	132
Sasa senanensis	n	96	KOI13	KOI	-18	-7	95	105	84	86	108	108	156	156	136	144	156	156	132	134
Sasa senanensis	n	96	KOI14	KOI	-20	0	95	105	84	86	108	108	156	156	136	144	156	156	132	134
Sasa senanensis	n	96	KOI15	KOI	-19	10	95	105	84	86	108	108	156	156	136	144	156	156	132	134
Sasa senanensis	n	96	KOI16	KOI	-20	12	95	105	84	86	108	108	156	156	136	144	156	156	132	134
Sasa senanensis	y	94	KOI2	KOI	17	1	95	95	86	92	106	108	160	174	144	144	156	158	128	140
Sasa senanensis	y	94	KOI3	KOI	15	8	95	95	86	92	106	108	160	174	144	144	156	158	128	140
Sasa senanensis	y	94	KOI4	KOI	10	12	95	95	86	92	106	108	160	174	144	144	156	158	128	140
Sasa senanensis	y	94	KOI5	KOI	-5	-5	95	95	86	92	106	108	160	174	144	144	156	158	128	140
Sasa senanensis	y	94	KOI6	KOI	-17	-2	95	95	86	92	106	108	160	174	144	144	156	158	128	140
Sasa senanensis	y	94	KOI7	KOI	-15	8	95	95	86	92	106	108	160	174	144	144	156	158	128	140
Sasa senanensis	y	94	KOI8	KOI	-7	4	95	95	86	92	106	108	160	174	144	144	156	158	128	140
Sasa senanensis	n	95	KOI9	KOI	18	-12	95	99	84	90	108	108	162	174	144	144	160	162	132	132
Sasa senanensis	n	84	KOS1	KOS	-17	-13	95	99	86	92	108	108	152	184	136	144	158	162	138	140
Sasa senanensis	y	84	KOS10	KOS	10	10	95	99	86	92	108	108	152	184	136	144	158	162	138	140
Sasa senanensis	y	84	KOS11	KOS	-5	10	95	99	86	92	108	108	152	184	136	144	158	162	138	140
Sasa senanensis	y	85	KOS12	KOS	-17	10	95	99	86	92	108	108	152	184	136	144	158	158	140	140
Sasa senanensis	y	86	KOS13	KOS	-19	0	95	99	86	92	108	108	152	184	136	144	158	162	140	140
Sasa senanensis	y	87	KOS14	KOS	-14	-9	99	99	86	92	108	108	152	152	136	144	158	158	138	138
Sasa senanensis	y	84	KOS15	KOS	0	-8	95	99	86	92	108	108	152	184	136	144	158	162	138	140
Sasa senanensis	y	84	KOS16	KOS	18	-6	95	99	86	92	108	108	152	184	136	144	158	162	138	140
Sasa senanensis	n	84	KOS17	KOS	20	20	95	99	86	92	108	108	152	184	136	144	158	162	138	140
Sasa senanensis	n	88	KOS18	KOS	10	32	95	99	86	92	108	108	152	184	136	136	162	162	138	138
Sasa senanensis	n	84	KOS19	KOS	5	25	95	99	86	92	108	108	152	184	136	144	158	162	138	140
Sasa senanensis	n	92	KOS2	KOS	-13	-14	99	99	86	86	108	108	152	184	136	138	162	162	138	140
Sasa senanensis	n	84	KOS20	KOS	0	26	95	99	86	92	108	108	152	184	136	144	158	162	138	140
Sasa senanensis	n	84	KOS21	KOS	-10	22	95	99	86	92	108	108	152	184	136	144	158	162	138	140
Sasa senanensis	n	84	KOS22	KOS	-20	20	95	99	86	92	108	108	152	184	136	144	158	162	138	140
Sasa senanensis	n	89	KOS23	KOS	-23	-10	95	99	92	92	108	108	152	152	136	144	158	162	138	140
Sasa senanensis	n	90	KOS24	KOS	-24	-12	95	99	86	92	108	108	152	184	136	144	158	158	138	140
Sasa senanensis	n	84	KOS25	KOS	-25	-5	95	99	86	92	108	108	152	184	136	144	158	162	138	140
Sasa senanensis	n	91	KOS26	KOS	-22	6	99	99	86	86	108	108	152	184	136	144	158	162	138	140
Sasa senanensis	n	84	KOS3	KOS	-4	-13	95	99	86	92	108	108	152	184	136	144	158	162	138	140
Sasa senanensis	n	90	KOS4	KOS	0	-14	95	99	86	92	108	108	152	184	136	144	158	158	138	140
Sasa senanensis	n	84	KOS5	KOS	10	-15	95	99	86	92	108	108	152	184	136	144	158	162	138	140
Sasa senanensis	n	93	KOS6	KOS	16	-12	95	99	92	92	108	108	152	184	136	136	168	168	138	138
Sasa senanensis	n	84	KOS7	KOS	20	-10	95	99	86	92	108	108	152	184	136	144	158	162	138	140
Sasa senanensis	n	84	KOS8	KOS	23	-5	95	99	86	92	108	108	152	184	136	144	158	162	138	140
Sasa senanensis	y	84	KOS9	KOS	20	12	95	99	86	92	108	108	152	184	136	144	158	162	138	140
Sasa senanensis	y	82	OIR1	OIR	-9	0	99	101	90	90	108	108	176	178	136	144	154	158	138	140
Sasa senanensis	n	82	OIR10	OIR	0	-12	99	101	90	90	108	108	176	178	136	144	154	158	138	140
Sasa senanensis	n	83	OIR11	OIR	10	-7	95	95	90	92	108	108	178	182	136	136	156	158	132	142
Sasa senanensis	n	82	OIR12	OIR	11	3	99	101	90	90	108	108	176	178	136	144	154	158	138	140
Sasa senanensis	n	83	OIR13	OIR	6	8	95	95	90	92	108	108	178	182	136	136	156	158	132	142
Sasa senanensis	n	82	OIR14	OIR	1	12	99	101	90	90	108	108	176	178	136	144	154	158	138	140
Sasa senanensis	n	83	OIR15	OIR	-4	11	95	95	90	92	108	108	178	182	136	136	156	158	132	142
Sasa senanensis	n	82	OIR16	OIR	-6	9	99	101	90	90	108	108	176	178	136	144	154	158	138	140
Sasa senanensis	y	82	OIR2	OIR	-8	-7	99	101	90	90	108	108	176	178	136	144	154	158	138	140
Sasa senanensis	y	82	OIR3	OIR	0	-11	99	101	90	90	108	108	176	178	136	144	154	158	138	140
Sasa senanensis	y	82	OIR4	OIR	8	-6	99	101	90	90	108	108	176	178	136	144	154	158	138	140
Sasa senanensis	y	82	OIR5	OIR	9	1	99	101	90	90	108	108	176	178	136	144	154	158	138	140
Sasa senanensis	y	82	OIR6	OIR	5	6	99	101	90	90	108	108	176	178	136	144	154	158	138	140
Sasa senanensis	y	82	OIR7	OIR	0	11	99	101	90	90	108	108	176	178	136	144	154	158	138	140
Sasa senanensis	y	82	OIR8	OIR	-7	8	99	101	90	90	108	108	176	178	136	144	154	158	138	140
Sasa senanensis	n	82	OIR9	OIR	-9	-10	99	101	90	90	108	108	176	178	136	144	154	158	138	140
Sasa senanensis	y	62	TAT1	TAT	12	-6	101	101	86	90	108	108	156	170	136	144	160	168	138	140
Sasa senanensis	n	62	TAT10	TAT	14	-6	101	101	86	90	108	108	156	170	136	144	160	168	138	140
Sasa senanensis	n	62	TAT11	TAT	-13	-5	101	101	86	90	108	108	156	170	136	144	160	168	138	140
Sasa senanensis	n	63	TAT12	TAT	-15	-1	101	101	86	92	108	108	154	180	136	144	156	162	138	140
Sasa senanensis	n	62	TAT13	TAT	-12	3	101	101	86	90	108	108	156	170	136	144	160	168	138	140
Sasa senanensis	n	64	TAT14	TAT	-14	6	95	99	84	86	108	108	156	156	136	144	156	158	140	140
Sasa senanensis	n	62	TAT15	TAT	10	7	101	101	86	90	108	108	156	170	136	144	160	168	138	140
Sasa senanensis	n	62	TAT16	TAT	11	5	101	101	86	90	108	108	156	170	136	144	160	168	138	140
Sasa senanensis	y	62	TAT2	TAT	6	-5	101	101	86	90	108	108	156	170	136	144	160	168	138	140
Sasa senanensis	y	62	TAT3	TAT	-2	-6	101	101	86	90	108	108	156	170	136	144	160	168	138	140
Sasa senanensis	y	63	TAT4	TAT	-10	-5	101	101	86	92	108	108	154	180	136	144	156	162	138	140
Sasa senanensis	y	62	TAT5	TAT	6	7	101	101	86	90	108	108	156	170	136	144	160	168	138	140
Sasa senanensis	y	62	TAT6	TAT	-8	8	101	101	86	90	108	108	156	170	136	144	160	168	138	140
Sasa senanensis	y	62	TAT7	TAT	-5	1	101	101	86	90	108	108	156	170	136	144	160	168	138	140
Sasa senanensis	y	62	TAT8	TAT	7	2	101	101	86	90	108	108	156	170	136	144	160	168	138	140
Sasa senanensis	n	62	TAT9	TAT	13	-2	101	101	86	90	108	108	156	170	136	144	160	168	138	140
Sasa senanensis	y	70	TOY1	TOY	0	16	93	95	84	84	108	108	156	164	136	144	160	170	128	140
Sasa senanensis	n	70	TOY10	TOY	5	15	93	95	84	84	108	108	156	164	136	144	160	170	128	140
Sasa senanensis	n	72	TOY11	TOY	12	10	95	103	88	88	108	108	158	174	136	144	160	170	138	140
Sasa senanensis	n	73	TOY12	TOY	15	3	95	95	84	84	108	108	162	166	136	144	160	160	128	140
Sasa senanensis	n	70	TOY13	TOY	0	-5	93	95	84	84	108	108	156	164	136	144	160	170	128	140
Sasa senanensis	n	74	TOY14	TOY	-15	4	97	105	84	86	108	108	148	156	136	136	162	164	136	140
Sasa senanensis	n	72	TOY15	TOY	-8	10	95	103	88	88	108	108	158	174	136	144	160	170	138	140
Sasa senanensis	n	72	TOY16	TOY	-6	13	95	103	88	88	108	108	158	174	136	144	160	170	138	140
Sasa senanensis	y	70	TOY2	TOY	3	13	93	95	84	84	108	108	156	164	136	144	160	170	128	140
Sasa senanensis	y	70	TOY3	TOY	6	8	93	95	84	84	108	108	156	164	136	144	160	170	128	140
Sasa senanensis	y	70	TOY4	TOY	13	3	93	95	84	84	108	108	156	164	136	144	160	170	128	140
Sasa senanensis	y	70	TOY5	TOY	0	2	93	95	84	84	108	108	156	164	136	144	160	170	128	140
Sasa senanensis	y	70	TOY6	TOY	-13	5	93	95	84	84	108	108	156	164	136	144	160	170	128	140
Sasa senanensis	y	70	TOY7	TOY	-6	7	93	95	84	84	108	108	156	164	136	144	160	170	128	140
Sasa senanensis	y	70	TOY8	TOY	-3	14	93	95	84	84	108	108	156	164	136	144	160	170	128	140
Sasa senanensis	n	72	TOY9	TOY	-1	23	95	103	88	88	108	108	158	174	136	144	160	170	138	140
Sasa senanensis	y	58	YAM1	YAM	-2	8	95	101	86	90	108	108	162	176	144	144	160	162	134	138
Sasa senanensis	n	58	YAM10	YAM	2	-9	95	101	86	90	108	108	162	176	144	144	160	162	134	138
Sasa senanensis	n	58	YAM11	YAM	3	-7	95	101	86	90	108	108	162	176	144	144	160	162	134	138
Sasa senanensis	n	58	YAM12	YAM	4	-2	95	101	86	90	108	108	162	176	144	144	160	162	134	138
Sasa senanensis	n	59	YAM13	YAM	3	2	93	99	90	92	108	108	164	164	144	144	160	160	134	140
Sasa senanensis	n	59	YAM14	YAM	4	7	93	99	90	92	108	108	164	164	144	144	160	160	134	140
Sasa senanensis	n	59	YAM15	YAM	2	8	93	99	90	92	108	108	164	164	144	144	160	160	134	140
Sasa senanensis	n	59	YAM16	YAM	-2	9	93	99	90	92	108	108	164	164	144	144	160	160	134	140
Sasa senanensis	y	58	YAM2	YAM	-1	5	95	101	86	90	108	108	162	176	144	144	160	162	134	138
Sasa senanensis	y	58	YAM3	YAM	-2	-6	95	101	86	90	108	108	162	176	144	144	160	162	134	138
Sasa senanensis	y	58	YAM4	YAM	0	-7	95	101	86	90	108	108	162	176	144	144	160	162	134	138
Sasa senanensis	y	58	YAM5	YAM	2	-6	95	101	86	90	108	108	162	176	144	144	160	162	134	138
Sasa senanensis	y	58	YAM6	YAM	1	1	95	101	86	90	108	108	162	176	144	144	160	162	134	138
Sasa senanensis	y	58	YAM7	YAM	2	4	95	101	86	90	108	108	162	176	144	144	160	162	134	138
Sasa senanensis	y	58	YAM8	YAM	1	7	95	101	86	90	108	108	162	176	144	144	160	162	134	138
Sasa senanensis	n	58	YAM9	YAM	-2	-8	95	101	86	90	108	108	162	176	144	144	160	162	134	138
Sasa senanensis	y	75	YON1	YON	10	0	101	101	86	86	108	108	146	162	136	136	170	172	138	138
Sasa senanensis	y	75	YON10	YON	8	6	101	101	86	86	108	108	146	162	136	136	170	172	138	138
Sasa senanensis	n	75	YON11	YON	2	-12	101	101	86	86	108	108	146	162	136	136	170	172	138	138
Sasa senanensis	n	75	YON12	YON	5	-10	101	101	86	86	108	108	146	162	136	136	170	172	138	138
Sasa senanensis	n	76	YON13	YON	13	-5	95	101	86	86	108	108	146	162	136	136	162	170	132	138
Sasa senanensis	n	76	YON14	YON	11	-1	95	101	86	86	108	108	146	162	136	136	162	170	132	138
Sasa senanensis	n	76	YON15	YON	10	3	95	101	86	86	108	108	146	162	136	136	162	170	132	138
Sasa senanensis	n	75	YON16	YON	8	5	101	101	86	86	108	108	146	162	136	136	170	172	138	138
Sasa senanensis	n	75	YON17	YON	4	7	101	101	86	86	108	108	146	162	136	136	170	172	138	138
Sasa senanensis	n	75	YON18	YON	2	10	101	101	86	86	108	108	146	162	136	136	170	172	138	138
Sasa senanensis	n	75	YON19	YON	5	13	101	101	86	86	108	108	146	162	136	136	170	172	138	138
Sasa senanensis	y	75	YON2	YON	-11	0	101	101	86	86	108	108	146	162	136	136	170	172	138	138
Sasa senanensis	y	75	YON3	YON	3	-10	101	101	86	86	108	108	146	162	136	136	170	172	138	138
Sasa senanensis	y	75	YON4	YON	-5	-9	101	101	86	86	108	108	146	162	136	136	170	172	138	138
Sasa senanensis	y	75	YON5	YON	-8	-6	101	101	86	86	108	108	146	162	136	136	170	172	138	138
Sasa senanensis	y	75	YON6	YON	-6	5	101	101	86	86	108	108	146	162	136	136	170	172	138	138
Sasa senanensis	y	75	YON7	YON	-3	7	101	101	86	86	108	108	146	162	136	136	170	172	138	138
Sasa senanensis	y	75	YON8	YON	1	10	101	101	86	86	108	108	146	162	136	136	170	172	138	138
Sasa senanensis	y	75	YON9	YON	4	10	101	101	86	86	108	108	146	162	136	136	170	172	138	138
Note: Flower means y:flowering culm, n:non-flowering culm, x,y means the location of each culm at the each site
