# Supplementary material for: Clonal Structure, Seed Set, and Self-Pollination Rate in Mass-Flowering Bamboo Species during Off-Year Flowering Events
Source: PLoS One. 2014 Aug 12;9(8):e105051. doi: 10.1371/journal.pone.0105051 (PMC4130643; doi:10.1371/journal.pone.0105051)
Supplement: Table S3 — Summary data of seed samples and their maternal culms. (XLSX) [file pone.0105051.s003.xlsx]

## Sheet: Sheet1
Table S3 Summary data of seed samples and their maternal culms.
Site	Status	Maternal culm name of the seed	Sample name	Genotype of maternal culm	Self	BWSS-4		BWSS-7		BWSS-8		Sasa223		Sasa500		Sasa718		Sasa946
GOB	S	GOBM1	GOBS1		S	95	95	88	88	108	108	160	160	136	138	160	162	128	128
GOB	S	GOBM1	GOBS2		O	95	95	88	94	108	108	160	160	136	136	160	162	128	140
GOB	S	GOBM2	GOBS3		S	95	95	88	88	108	108	160	160	138	138	160	162	128	128
GOB	S	GOBM2	GOBS4		S	95	95	88	90	108	108	160	160	136	138	160	160	140	140
GOB	S	GOBM3	GOBS5		S	95	95	88	90	108	108	160	160	138	138	160	160	128	140
GOB	S	GOBM3	GOBS6		S	95	95	88	88	108	108	160	160	138	138	160	160	128	140
GOB	S	GOBM3	GOBS7		S	95	95	88	88	108	108	160	160	136	136	160	160	128	128
GOB	S	GOBM3	GOBS8		S	95	95	88	90	108	108	160	160	136	138	160	160	140	140
GOB	S	GOBM4	GOBS10		O	95	95	90	90	108	108	160	160	138	144	160	160	132	140
GOB	S	GOBM4	GOBS11		S	95	95	88	88	108	108	160	160	136	138	160	162	128	128
GOB	S	GOBM4	GOBS9		S	95	95	90	90	108	108	160	160	136	138	160	162	128	140
GOB	S	GOBM5	GOBS12		S	95	95	88	90	108	108	160	160	136	138	160	162	128	140
GOB	S	GOBM5	GOBS13		S	95	95	90	90	108	108	160	160	138	138	160	162	128	140
GOB	S	GOBM5	GOBS14		S	95	95	90	90	108	108	160	160	138	138	160	160	128	140
GOB	M		GOBM1	53		95	95	88	90	108	108	160	160	136	138	160	162	128	140
GOB	M		GOBM2	53		95	95	88	90	108	108	160	160	136	138	160	162	128	140
GOB	M		GOBM3	53		95	95	88	90	108	108	160	160	136	138	160	162	128	140
GOB	M		GOBM4	53		95	95	88	90	108	108	160	160	136	138	160	162	128	140
GOB	M		GOBM5	53		95	95	88	90	108	108	160	160	136	138	160	162	128	140
HAT	S	HATM2	HATS16		S	101	101	96	96	108	108	162	162	138	138	158	162	128	132
HAT	S	HATM2	HATS17		S	101	101	84	84	108	108	166	166	136	138	158	162	128	128
HAT	S	HATM2	HATS18		S	101	101	84	96	108	108	166	166	136	136	162	162	132	132
HAT	S	HATM3	HATS19		S	101	101	84	96	108	108	162	162	136	136	158	158	128	128
HAT	S	HATM3	HATS20		S	101	101	84	84	108	108	162	166	136	136	158	162	128	132
HAT	S	HATM4	HATS21		S	101	101	84	96	108	108	162	162	138	138	158	158	128	128
HAT	S	HATM4	HATS22		S	101	101	84	84	108	108	162	166	136	138	158	162	128	132
HAT	S	HATM4	HATS23		O	101	101	96	96	108	108	160	162	138	144	158	158	128	140
HAT	S	HATM1	HATS1		S	101	101	84	84	108	108	164	166	138	138	158	166	128	138
HAT	S	HATM1	HATS2		S	101	101	84	84	108	108	164	164	136	136	158	166	128	138
HAT	S	HATM1	HATS3		S	95	101	86	86	108	108	164	166	136	136	166	166	138	138
HAT	S	HATM5	HATS4		S	95	101	84	86	108	108	164	166	136	138	158	166	128	138
HAT	S	HATM5	HATS5		S	95	95	84	86	108	108	164	164	136	136	158	166	128	138
HAT	S	HATM5	HATS6		S	95	101	84	84	108	108	164	164	136	138	158	166	128	138
HAT	S	HATM6	HATS7		S	95	101	84	86	108	108	164	166	136	138	158	166	128	138
HAT	S	HATM6	HATS8		S	101	101	84	86	108	108	164	164	136	138	166	166	138	138
HAT	S	HATM6	HATS9		S	95	101	86	86	108	108	166	166	136	136	158	166	128	138
HAT	S	HATM7	HATS10		S	101	101	86	86	108	108	164	164	136	138	158	166	128	128
HAT	S	HATM7	HATS11		S	101	101	84	86	108	108	164	164	138	138	166	166	138	138
HAT	S	HATM7	HATS12		S	101	101	84	84	108	108	164	166	136	138	158	158	128	128
HAT	S	HATM7	HATS13		S	95	101	86	86	108	108	164	166	136	138	166	166	138	138
HAT	S	HATM8	HATS14		S	101	101	84	84	108	108	164	166	136	138	158	166	128	138
HAT	S	HATM8	HATS15		S	101	101	84	86	108	108	164	166	136	138	166	166	138	138
HAT	M		HATM1	77		95	101	84	86	108	108	164	166	136	138	158	166	128	138
HAT	M		HATM2	78		101	101	84	96	108	108	162	166	136	138	158	162	128	132
HAT	M		HATM3	78		101	101	84	96	108	108	162	166	136	138	158	162	128	132
HAT	M		HATM4	78		101	101	84	96	108	108	162	166	136	138	158	162	128	132
HAT	M		HATM5	77		95	101	84	86	108	108	164	166	136	138	158	166	128	138
HAT	M		HATM6	77		95	101	84	86	108	108	164	166	136	138	158	166	128	138
HAT	M		HATM7	77		95	101	84	86	108	108	164	166	136	138	158	166	128	138
HAT	M		HATM8	77		95	101	84	86	108	108	164	166	136	138	158	166	128	138
KOI	S	KOIM1	KOIS1		S	95	95	86	92	106	106	160	174	144	144	156	158	128	140
KOI	S	KOIM1	KOIS2		S	95	95	92	92	106	108	160	174	144	144	158	158	140	140
KOI	S	KOIM1	KOIS3		S	95	95	86	92	106	106	160	174	144	144	156	158	128	140
KOI	S	KOIM1	KOIS4		S	95	95	86	92	108	108	160	174	144	144	156	158	128	140
KOI	S	KOIM1	KOIS5		S	95	95	86	92	106	106	160	174	144	144	156	158	128	140
KOI	S	KOIM1	KOIS6		S	95	95	86	92	106	108	160	174	144	144	156	158	128	140
KOI	S	KOIM1	KOIS7		S	95	95	86	92	106	108	160	160	144	144	156	156	128	128
KOI	S	KOIM1	KOIS8		S	95	95	92	92	106	106	160	174	144	144	156	156	128	128
KOI	S	KOIM2	KOIS10		S	95	95	92	92	106	106	160	174	144	144	156	156	128	128
KOI	S	KOIM2	KOIS11		S	95	95	86	92	106	108	160	160	144	144	156	158	128	140
KOI	S	KOIM2	KOIS12		S	95	95	86	92	106	106	160	174	144	144	156	158	140	140
KOI	S	KOIM2	KOIS13		S	95	95	86	86	106	106	160	174	144	144	156	156	128	128
KOI	S	KOIM2	KOIS14		S	95	95	86	92	108	108	160	174	144	144	156	158	128	140
KOI	S	KOIM2	KOIS9		S	95	95	92	92	106	108	160	174	144	144	158	158	140	140
KOI	S	KOIM3	KOIS15		S	95	95	92	92	106	108	160	174	144	144	156	158	128	140
KOI	S	KOIM3	KOIS16		S	95	95	86	92	106	106	160	160	144	144	158	158	140	140
KOI	S	KOIM3	KOIS17		S	95	95	86	92	106	108	160	160	144	144	158	158	140	140
KOI	S	KOIM3	KOIS18		S	95	95	86	92	106	106	160	160	144	144	156	158	140	140
KOI	S	KOIM3	KOIS19		S	95	95	86	92	106	106	174	174	144	144	156	158	140	140
KOI	S	KOIM3	KOIS20		S	95	95	86	92	106	108	174	174	144	144	156	158	140	140
KOI	S	KOIM3	KOIS21		S	95	95	92	92	108	108	174	174	144	144	156	158	140	140
KOI	S	KOIM3	KOIS22		S	95	95	86	86	106	106	160	160	144	144	156	158	140	140
KOI	M		KOIM1	94		95	95	86	92	106	108	160	174	144	144	156	158	128	140
KOI	M		KOIM2	94		95	95	86	92	106	108	160	174	144	144	156	158	128	140
KOI	M		KOIM3	94		95	95	86	92	106	108	160	174	144	144	156	158	128	140
KOS	S	M1	KOSS1		S	99	99	86	86	108	108	152	152	136	144	162	162	138	138
KOS	S	M1	KOSS2		S	95	99	86	86	108	108	152	184	136	144	158	162	138	140
KOS	S	M1	KOSS3		S	95	99	86	92	108	108	152	152	136	144	158	162	138	140
KOS	S	M1	KOSS4		S	95	99	86	92	108	108	152	152	136	136	158	158	140	140
KOS	S	M1	KOSS5		S	95	99	86	86	108	108	152	182	136	144	158	162	138	140
KOS	S	M1	KOSS6		S	95	99	86	92	108	108	152	152	136	144	158	162	138	140
KOS	S	M2	KOSS10		S	99	99	86	92	108	108	152	152	136	136	158	162	138	140
KOS	S	M2	KOSS7		S	95	99	86	92	108	108	152	184	144	144	158	158	140	140
KOS	S	M2	KOSS8		S	95	95	86	92	108	108	152	184	136	136	158	162	138	140
KOS	S	M2	KOSS9		S	95	99	92	92	108	108	184	184	144	144	158	162	138	140
KOS	S	M2	KOSS11		S	95	99	86	92	108	108	184	184	144	144	158	162	138	140
KOS	S	M2	KOSS12		S	99	99	86	86	108	108	184	184	144	144	158	162	138	140
KOS	S	M2	KOSS13		S	95	95	86	92	108	108	184	184	144	144	162	162	138	138
KOS	S	M2	KOSS14		S	95	99	92	92	108	108	152	152	136	144	158	162	138	140
KOS	S	M3	KOSS15		S	95	95	86	92	108	108	184	184	144	144	158	158	140	140
KOS	S	M3	KOSS16		S	95	95	86	92	108	108	152	184	144	144	158	162	138	140
KOS	S	M3	KOSS17		S	99	99	92	92	108	108	152	184	136	144	158	162	138	140
KOS	S	M3	KOSS18		S	95	99	86	92	108	108	152	184	136	144	158	162	138	140
KOS	S	M3	KOSS19		S	95	99	92	92	108	108	152	184	144	144	158	162	138	140
KOS	S	M3	KOSS20		S	95	99	86	92	108	108	152	184	136	144	158	162	138	140
KOS	S	M3	KOSS21		S	99	99	86	92	108	108	152	152	136	136	158	162	138	140
KOS	M		KOSM1	84		95	99	86	92	108	108	152	184	136	144	158	162	138	140
KOS	M		KOSM2	84		95	99	86	92	108	108	152	184	136	144	158	162	138	140
KOS	M		KOSM3	84		95	99	86	92	108	108	152	184	136	144	158	162	138	140
Notes; Status = seeds (S) or maternal culms (M). Self = self-pollination (S) or out-crossing (O)
